# Supplementary material for: AMPK Phosphorylation Is Controlled by Glucose Transport Rate in a PKA-Independent Manner
Source: Int J Mol Sci. 2021 Aug 31;22(17):9483. doi: 10.3390/ijms22179483 (PMC8431435; doi:10.3390/ijms22179483)
Supplement: Supplementary file 1 [file ijms-22-09483-s001.zip]

Archive with 1 entries (1 files):
- ijms-1336701-supplementary.pdf
